# Supplementary material for: Neoadjuvant Immunotherapy in Cutaneous Squamous Cell Carcinoma: Systematic Literature Review and State of the Art
Source: Cancers (Basel). 2025 Feb 14;17(4):637. doi: 10.3390/cancers17040637 (PMC11852655; doi:10.3390/cancers17040637)
Supplement: Supplementary file 1 [file cancers-17-00637-s001.zip]

Archive with 1 entries (1 files):
- cancers-3468433-supplementary.pdf
